# Supplementary material for: Job Satisfaction Among First-Generation Migrant Physicians in Anesthesiology and Intensive Care Medicine in Germany
Source: Healthcare (Basel). 2024 Oct 23;12(21):2107. doi: 10.3390/healthcare12212107 (PMC11545438; doi:10.3390/healthcare12212107)
Supplement: Supplementary file 1 [file healthcare-12-02107-s001.zip]

Archive with 1 entries (1 files):
- healthcare-3224178-supplementary.pdf
